# Supplementary material for: Structure-Guided Prediction of the Functional Impact of DCLK1 Mutations on Tumorigenesis
Source: Biomedicines. 2023 Mar 22;11(3):990. doi: 10.3390/biomedicines11030990 (PMC10046695; doi:10.3390/biomedicines11030990)
Supplement: Supplementary file 1 [file biomedicines-11-00990-s001.zip]

Archive with 1 entries (1 files):
- biomedicines-2281970-supplementary.pdf
